# Supplementary material for: Lysosomal-associated protein transmembrane 5 ameliorates non-alcoholic steatohepatitis by promoting the degradation of CDC42 in mice
Source: Nat Commun. 2023 May 8;14:2654. doi: 10.1038/s41467-023-37908-9 (PMC10167344; doi:10.1038/s41467-023-37908-9)
Supplement: Supplementary file 4 — Source Data [file 41467_2023_37908_MOESM4_ESM.zip]

Archive with 3 entries (2 files):
- Source Data/Source Data.pdf
- Source Data/Source Data.xlsx
- Source Data/
