# Supplementary material for: Lysosomal-associated protein transmembrane 5 ameliorates non-alcoholic steatohepatitis by promoting the degradation of CDC42 in mice
Source: Nat Commun. 2023 May 8;14:2654. doi: 10.1038/s41467-023-37908-9 (PMC10167344; doi:10.1038/s41467-023-37908-9)
Supplement: Supplementary file 4 — Source Data [file 41467_2023_37908_MOESM4_ESM.zip › Source Data/Source Data.xlsx]

## Sheet: Figure 1f
Figure 1f		Relative Nile red fluorescence intensity
	Control	gene0	1.01041	0.994794	1.10852
		gene1	1.21171	1.288	1.17854
		gene2	1.22208	1.29454	1.11996
		gene3	1.20712	1.31321	1.33606
		gene4	0.890934	0.954691	0.937242
		gene5	1.1964	1.32992	1.09693
		gene6	0.755476	0.768219	0.852108
		gene7	1.48057	1.52108	1.44894
		gene8	0.918311	0.979565	0.951645
		gene9	1.27613	1.21522	1.05851
		gene10	1.14555	1.27795	1.07218
		gene11	1.17352	1.19517	1.1371
		gene12	0.980893	0.889395	1.00396
		gene13	1.29209	1.29584	1.31511
		gene14	1.23589	1.07723	1.15104
		gene15	1.29539	1.20185	1.15106
		gene16	0.929361	0.876899	0.969192
		gene17	0.961029	0.870111	0.852347
		gene18	0.949874	0.945347	0.959267
		gene19	1.06333	1.06666	1.19175
		gene20	0.939211	0.905249	0.922402
		gene21	0.935162	0.874086	0.974636
		gene22	1.17216	1.02787	1.10776
		gene23	0.820653	0.859714	0.78845
		gene24	1.22258	1.23066	1.25425
		gene25	0.728164	0.789575	0.836415
		gene26	0.890692	0.940378	0.866419
	LAPTM5	gene27	0.680636	0.654949	0.661201
		gene28	1.09304	1.2086	1.32084
		gene29	1.0911	1.15721	1.1466
		gene30	1.11915	1.21793	1.1694
		gene31	1.34713	1.2064	1.09637
		gene32	1.1093	1.1093	1.11026
		gene33	1.14752	1.16611	1.17921
		gene34	1.04844	1.11295	1.12502
		gene35	1.10248	1.0983	1.08144
		gene36	1.2739	1.26844	1.35039
		gene37	1.14885	1.17	1.17921
		gene38	1.39627	1.42347	1.34967
		gene39	1.3985	1.31927	1.25363
		gene40	1.37892	1.4037	1.24764
		gene41	0.703986	0.76811	0.708031
		gene42	1.42242	1.30115	1.18589
		gene43	1.44538	1.37177	1.44088
		gene44	0.877714	0.970042	0.928155
		gene45	1.22589	1.24114	1.1918
		gene46	1.31847	1.31201	1.20985
		gene47	0.963223	0.924305	0.825643
		gene48	1.27825	1.35845	1.11393
		gene49	0.990768	0.964245	0.901027
		gene50	1.31734	1.25847	1.20988
		gene51	0.827878	0.876969	0.860648
		gene52	0.933097	0.983918	1.02246
		gene53	1.15878	1.21065	1.2878
		gene54	1.22767	1.22568	1.10624
		gene55	0.885721	0.832457	0.881028
		gene56	0.870808	0.94572	0.931833
		gene57	1.00725	0.928465	0.968856
		gene58	1.39014	1.31744	1.2323
		gene59	1.09135	1.12411	1.15986
		gene60	1.28246	1.24867	1.15427
		gene61	0.887397	0.875339	0.863128
		gene62	0.890118	0.970112	1.02833
		gene63	0.832277	0.948651	0.96403
		gene64	1.31494	1.30338	1.29934
		gene65	0.779871	0.751166	0.850299
		gene66	0.960127	1.06898	0.994439
		gene67	1.43924	1.36843	1.36229
		gene68	1.44202	1.36721	1.31331
		gene69	1.07612	0.947021	0.892385
		gene70	1.22969	1.21002	1.23776
		gene71	1.29439	1.32779	1.33846

## Sheet: Figure 1g
Figure 1g	LAPTM5/ACTIN(fold change)
	Not-NASH	NASH
	0.976366	0.335197
	1.27656	0.289815
	1.17645	0.219022
	1.20874	0.230106
	1.16837	0.277757
	0.618198	0.411784
	0.865681	0.563712
	0.967234	0.303611
	0.943733	0.258947
	0.732625	0.465386
	1.16357	0.183334
	0.811408	0.310926
	1.11178	0.329136
	0.740584	0.494105
	1.10385	0.507265
	1.13485	0.446527
		0.691605
		0.182911
		0.512403
		0.273423

## Sheet: Figure 1i
Figure 1i
	NAS	LAPTM5/ACTIN
	2	0.823229
	3	1.07634
	3	0.991929
	2	1.01916
	1	0.985118
	3	0.521237
	2	0.729904
	2	0.815529
	2	0.795714
	2	0.617717
	2	0.981075
	2	0.684144
	2	0.937408
	2	0.624428
	2	0.930714
	2	0.956852
	6	0.282623
	5	0.244359
	6	0.18467
	7	0.194015
	7	0.234193
	7	0.347198
	6	0.475297
	5	0.255991
	6	0.218333
	7	0.392393
	6	0.154579
	8	0.262159
	6	0.277513
	8	0.416608
	7	0.427704
	7	0.376492
	7	0.583131
	8	0.154223
	7	0.432036
	7	0.230538

## Sheet: Figure 1j
Figure 1j	LAPTM5/ACTIN(fold change)
	NC-16W	HFHC-16W
	0.859238	0.42321
	1.06071	0.389333
	1.156	0.311534
	0.881193	0.344458
	1.0513	0.349624
	0.991556	0.312754

## Sheet: Figure 3b
Figure 3b	Relative Nile red intensity
	WT-BSA	KO-BSA	WT-PAOA	KO-PAOA
	1.09401	1.15303	8.54699	22.6049
	0.904211	1.8309	10.8851	18.8088
	1.00178	1.44323	9.06149	18.5766

## Sheet: Figure 3c
Figure 3c	TG(mg/mL)					TC(mg/mL)
	WT-BSA	KO-BSA	WT-PAOA	KO-PAOA		WT-BSA	KO-BSA	WT-PAOA	KO-PAOA
	35.902	41.8396	145.417	252.513		7.868	6.212	16.884	48.164
	41.3997	50.636	140.359	217.108		5.66	7.5	22.588	37.492
	46.2378	61.1916	127.165	239.759		9.524	9.892	29.396	40.62

## Sheet: Figure 3d
Figure 3d
	WT-BSA				KO-BSA				WT-PO				KO-PO
Fasn	0.882711	0.982617	1.18259	0.95208	1.26172	0.93284	0.965649	0.935809	2.75264	1.53065	1.83292	2.25659	4.28951	3.04719	3.4601	3.73424
Pparg	0.953174	0.986414	1.02783	1.03259	1.25232	0.988304	1.02174	1.12126	1.88936	1.771	1.82079	1.57414	3.24428	3.75262	3.89394	3.38205
Scd1	1.26916	0.811462	0.866757	1.05262	1.10495	1.03068	0.999867	1.06752	2.01656	1.57851	1.44249	1.64174	2.73567	2.69178	2.76107	2.59409
Srebf1	1.05696	1.02079	0.91087	1.01137	1.09417	0.942991	1.24443	0.982653	2.44181	1.66395	1.59249	1.95606	3.65013	4.09713	5.06753	4.31078

## Sheet: Figure 3f
Figure 3f
	WT-BSA				KO-BSA				WT-PO				KO-PO
IL6	0.856765	0.947009	1.16352	1.0327	1.28472	1.19872	1.09603	1.20934	12.0817	10.3013	12.5657	10.542	32.0314	28.6028	30.5144	29.2713
Tnf	1.25632	0.870014	0.888183	0.985483	1.36566	1.24812	1.16006	1.17603	3.34165	3.14682	2.67072	3.38048	7.36436	6.96711	8.55772	6.85533
Ccl2	1.20233	0.917471	0.893021	0.98718	1.14514	1.30219	1.16113	1.4005	2.73938	2.44616	3.54844	3.38038	6.36658	5.6198	7.06416	6.91878
Cxcl10	0.944251	1.02346	0.947649	1.08464	1.1803	0.97903	0.899643	1.0309	4.30359	2.6676	4.27386	3.23151	6.47797	6.81576	7.17117	6.66009

## Sheet: Figure 3g
Figure 3g
		WT-PA			KO-PA
Protein/ACTIN(fold change)	IκBa	1.06735	0.929282	1.00337	0.696117	0.535681	0.458009
	p-IKKβ	1.08241	0.882445	1.03515	1.61603	1.49602	1.6942
	p-p65	0.947429	0.986527	1.06604	1.58069	1.52315	1.58963

## Sheet: Figure 4b
Figure 4b
		Flox-NC											CKO-NC											Flox-HFD												CKO-HFD
Body weight（g）	0W	24.54	23.08	22.42	23.05	23.77	22.66	22.79	22.36	22.84	23.98		21.7	23.63	24.88	24.93	23.23	24.23	23.4	24.06	22.09	24.63		23.22	24.27	24.78	22.66	22.63	24.81	23.43	22.68	23.78	24.95	23.83		24.22	24.13	23.82	23.3	22.4	23.52	22.85	22.12	23.9	22.51
	4W	27.69	25.44	27.81	26.3	27.23	24.92	26.62	25.2	26.94	28.68		26.64	26.55	30.25	27.96	26.88	27.34	27.1	30.02	25.61	27.21		27.98	29.12	31.62	27.02	29.02	31.72	30.23	29.72	28.93	29.63	31.26		31.74	31.5	31.32	30.45	29.12	32.23	30.42	25.62	33.03	27.43
	8W	29.1	28.78	29.18	28.62	29.4	26.47	29.15	27.97	25.41	30.27		29.07	27.13	33.26	29.71	28.45	29.1	31.57	32.8	26.73	27.91		31.16	33.73	38.12	31.26	30.89	35.69	33.45	32.51	31	32.07	34.42		37.07	36.38	36.42	35.8	32.23	36.36	35.84	29.85	39.34	32.38
	12W	31.1	30.6	31.13	30.53	31.51	28.68	30.28	29.24	27.62	32.17		31.45	29.22	35.49	32.05	31.54	31.31	34.65	33.65	28.9	30.01		32.77	37.39	47.86	36.39	36.84	42.74	38.26	36.83	33.7	34.97	41.42		45.58	42.55	43.78	44.92	36.07	40.9	46.08	34.82	46.07	39.51
	16W	31.88	32.8	33.23	33.69	33.13	29.19	32.77	31.52	29.16	34.49		33.5	31.32	37.03	33.25	33.73	32.42	35.81	34.72	31.07	32.1		34.92	44.82	51.61	40.98	41.91	48.66	43.09	40.39	38.2	39.09	49.08		49.23	46.43	48.83	48.6	39.67	44.41	49.83	40.56	50.28	45.08
	20W	33.44	35.76	34.84	35.33	35.01	31.09	31.7	33.88	29.72	35.94		35.62	32.41	38.62	34.07	35.8	33.49	36.89	35.82	33.13	33.29		37.28	47.56	53.76	43.66	47.9	49.81	47.07	42.01	42.81	40.78	52.55		50.16	48.26	51.4	49.92	43.44	47.73	50.78	45.69	52.86	48.97
	24W	34.39	36.25	35.91	37.64	35.67	32.65	33.29	35	30.08	36.03		37.03	33.94	38.7	34.37	36.64	33.74	37.36	37.04	33.92	35.07		39.41	52.28	53.97	44.29	49.04	52.23	49.47	42.04	40.25	39.55	48.46		52.96	50.1	52.42	50.32	46.48	49.3	52.66	46.87	54.13	50.32

[truncated: 75 more sheets: Figure 4c, Figure 4d, Figure 4e, Figure 4f, Figure 4g, Figure 4h, Figure 4j, Figure 4k, Figure 4n, Figure 4o, Figure 5a, Figure 5b, Figure 5c, Figure 5e, Figure 5f, Figure 5h, Figure 5i, Figure 5j, Figure 6c, Figure 6l …]
